# Supplementary material for: Identification of MicroRNAs and Their Targets Associated with Fruit-Bagging and Subsequent Sunlight Re-exposure in the “Granny Smith” Apple Exocarp Using High-Throughput Sequencing
Source: Front Plant Sci. 2016 Feb 1;7:27. doi: 10.3389/fpls.2016.00027 (PMC4734179; doi:10.3389/fpls.2016.00027)
Supplement: Table S2 — Composition of small RNA sequences from N1, N2, N3 and T1, T2, T3 libraries of the apple peel. [file Table2.XLS]

## Sheet: Sheet1
S2 Table. Statistics of small RNA sequences from N1, N2, N3 and T1, T2, T3 libraries of the apple peel.
		N1 library				N2 library				N3 library				T1 library				T2 library				T3 library
	Unique reads	Percent (%)	Total reads	Percent (%)	Unique reads	Percent (%)	Total reads	Percent (%)	Unique reads	Percent (%)	Total reads	Percent (%)	Unique reads	Percent (%)	Total reads	Percent (%)	Unique reads	Percent (%)	Total reads	Percent (%)	Unique reads	Percent (%)	Total reads	Percent (%)
Raw reads			15138887				16588157				15980780				13649853				14371137				15940903
Clean reads (18-30 nt sRNA)	3500839	1	12909080	1	4601584	1	14849488	1	4345068	1	14140213	1	3989686	1	12219386	1		1	12568444	1	3733479	1	13226979	1
Exist_miRNA	1088	0.000311	930442	0.072077	1110	0.000241	1141799	0.076891	1195	0.000275	1169781	0.082727	1033	0.000259	811861	0.06644	1109	0.000275	1114126	0.088645	1146	0.000307	1082501	0.08184
Predicted novel miRNA	381	0.0001	113081	0.0148	417	9.1e-05	8467	0.00057	395	9.1e-05	8657	0.000612	305	7.6e-05	6428	0.000526	371	9.2e-05	6216	0.000495	409	0.00011	12841	0.000971
rRNA	135067	0.038581	2134867	0.165377	133425	0.028995	1971177	0.132744	141309	0.032522	1985486	0.140414	147828	0.037053	2016880	0.165056	133076	0.03302	1730224	0.137664	135384	0.036262	2017177	0.152505
snRNA	9507	0.002716	37514	0.002906	8546	0.001857	32705	0.002202	9674	0.002226	35948	0.002542	9367	0.002348	32596	0.002668	8975	0.002227	112330	0.002461	9729	0.002606	37627	0.002845
snoRNA	2334	0.000667	5959	0.000462	2317	0.000504	5817	0.000392	2471	0.000569	6745	0.000477	2233	0.00056	6036	0.000494	2246	0.000557	7382	0.000587	2792	0.000748	9569	0.000723
tRNA	15675	0.004477	122656	0.009502	15305	0.003326	124775	0.008403	17471	0.004021	141532	0.010009	15592	0.003908	123140	0.010077	14781	0.003668	30930	0.008937	15563	0.004168	150477	0.011377
Un-annotation	2390468	0.682827	6361822	0.492818	3168307	0.688525	7576998	0.510253	2975987	0.684911	7048343	0.498461	2709508	67.9128	5827372	0.476896	2744514	0.680995	6222897	0.495121	2536855	0.679488	6549701	0.495177
