# Supplementary material for: Identification of MicroRNAs and Their Targets Associated with Fruit-Bagging and Subsequent Sunlight Re-exposure in the “Granny Smith” Apple Exocarp Using High-Throughput Sequencing
Source: Front Plant Sci. 2016 Feb 1;7:27. doi: 10.3389/fpls.2016.00027 (PMC4734179; doi:10.3389/fpls.2016.00027)
Supplement: Table S3 — List of differentially expressed miRNAs. [file Table3.XLS]

## Sheet: normal
	N1-N2	FOLD	P-VALUE	sig-lable	N2-N3	FOLD	P-VALUE	sig-lable	N1-N3	FOLD	P-VALUE	sig-lable
	mdm-miR171c	-1.57506	2.25514e-26	**	mdm-miR167b	1.01145	7.84172e-06	**	mdm-miR395a	-2.58372	6.03339e-07	**
	mdm-miR171d	-1.58724	1.17979e-26	**	mdm-miR167e	1.01145	7.84172e-06	**	mdm-miR395b	-2.58372	6.03339e-07	**
	mdm-miR171e	-1.57506	2.25514e-26	**	mdm-miR171c	1.29088	4.33894e-18	**	mdm-miR395c	-2.58372	6.03339e-07	**
	mdm-miR395a	-1.2653	0.00239146	**	mdm-miR171d	1.29822	3.52623e-18	**	mdm-miR395d	-2.58372	6.03339e-07	**
	mdm-miR395b	-1.2653	0.00239146	**	mdm-miR171e	1.29088	4.33894e-18	**	mdm-miR395e	-2.58372	6.03339e-07	**
	mdm-miR395c	-1.2653	0.00239146	**	mdm-miR172d	1.14612	0.0247875	*	mdm-miR395f	-2.58372	6.03339e-07	**
	mdm-miR395d	-1.2653	0.00239146	**	mdm-miR172e	1.14612	0.0247875	*	mdm-miR395g	-2.58372	6.03339e-07	**
	mdm-miR395e	-1.2653	0.00239146	**	mdm-miR172f	1.14612	0.0247875	*	mdm-miR395h	-2.58372	6.03339e-07	**
	mdm-miR395f	-1.2653	0.00239146	**	mdm-miR172g	1.14612	0.0247875	*	mdm-miR395i	-2.58372	6.03339e-07	**
	mdm-miR395g	-1.2653	0.00239146	**	mdm-miR172h	1.14612	0.0247875	*	mdm-miR399a	1.19996	2.13002e-11	**
	mdm-miR395h	-1.2653	0.00239146	**	mdm-miR395a	-1.31841	0.0368787	*	mdm-miR399b	1.19996	2.13002e-11	**
	mdm-miR395i	-1.2653	0.00239146	**	mdm-miR395b	-1.31841	0.0368787	*	mdm-miR399c	1.19996	2.13002e-11	**
	mdm-miR398b	-1.2653	0.0384923	*	mdm-miR395c	-1.31841	0.0368787	*	mdm-miR399e	2.32865	8.6352e-12	**
	mdm-miR398c	-1.2653	0.0384923	*	mdm-miR395d	-1.31841	0.0368787	*	mdm-miR399f	2.32865	8.6352e-12	**
	mdm-miR482a-3p	-1.41893	1.54888e-72	**	mdm-miR395e	-1.31841	0.0368787	*	mdm-miR399g	2.32865	8.6352e-12	**
	mdm-miR482b	-1.03063	3.44093e-31	**	mdm-miR395f	-1.31841	0.0368787	*	mdm-miR399h	2.32865	8.6352e-12	**
	mdm-miR482c	-1.21604	4.4381e-47	**	mdm-miR395g	-1.31841	0.0368787	*	mdm-miR399i	2.96942	2.04769e-05	**
	mdm-miR7121a	-1.184	7.11797e-218	**	mdm-miR395h	-1.31841	0.0368787	*	mdm-miR399j	2.60327	5.0477e-05	**
	mdm-miR7121b	-1.18329	1.47689e-217	**	mdm-miR395i	-1.31841	0.0368787	*	mdm-miR828a	1.08509	5.77249e-09	**
	mdm-miR7121c	-1.18706	8.50967e-218	**	mdm-miR397a	-1.94518	0.00999282	**	mdm-miR828b	1.08509	5.77249e-09	**
					mdm-miR397b	-1.94518	0.00999282	**
					mdm-miR399a	1.50227	3.97067e-17	**
					mdm-miR399b	1.50227	3.97067e-17	**
					mdm-miR399c	1.50227	3.97067e-17	**
					mdm-miR399d	1.09921	0.0422076	*
					mdm-miR399e	1.80041	7.73635e-10	**
					mdm-miR399f	1.80041	7.73635e-10	**
					mdm-miR399g	1.80041	7.73635e-10	**
					mdm-miR399h	1.80041	7.73635e-10	**
					mdm-miR399i	1.64975	0.00141622	**
					mdm-miR399j	1.54667	0.00193043	**
					mdm-miR482a-3p	1.51276	6.93846e-93	**
					mdm-miR482b	1.25251	1.78672e-53	**
					mdm-miR482c	1.40245	2.05211e-72	**
					mdm-miR7121a	1.10591	1.2511e-203	**
					mdm-miR7121b	1.10591	1.2511e-203	**
					mdm-miR7121c	1.10929	9.20178e-204	**
					mdm-miR828a	1.69143	5.67243e-18	**
					mdm-miR828b	1.69143	5.67243e-18	**

## Sheet: treat
	Treat1-T2	FOLD	P-VALUE	sig-lable	Treat2-T3	FOLD	P-VALUE	sig-lable	Treat1-T3	FOLD	P-VALUE	sig-lable
	mdm-miR395a	-1.23108	2.36898e-06	**	mdm-miR1511	1.34789	0	**	mdm-miR171f	1.18623	1.807e-06	**
	mdm-miR395b	-1.23108	2.36898e-06	**	mdm-miR171i	1.24357	5.34664e-07	**	mdm-miR393d	1.02064	6.43403e-17	**
	mdm-miR395c	-1.23108	2.36898e-06	**	mdm-miR393d	1.67852	4.02943e-41	**	mdm-miR393e	1.02064	6.43403e-17	**
	mdm-miR395d	-1.26278	1.47228e-06	**	mdm-miR393e	1.67852	4.02943e-41	**	mdm-miR393f	1.02064	6.43403e-17	**
	mdm-miR395e	-1.23108	2.36898e-06	**	mdm-miR393f	1.67852	4.02943e-41	**	mdm-miR395a	-1.5701	1.10886e-08	**
	mdm-miR395f	-1.23108	2.36898e-06	**	mdm-miR399d	-1.08381	0.0293706	*	mdm-miR395b	-1.5701	1.10886e-08	**
	mdm-miR395g	-1.26278	1.47228e-06	**	mdm-miR403a	1.77072	3.94696e-34	**	mdm-miR395c	-1.5701	1.10886e-08	**
	mdm-miR395h	-1.26278	1.47228e-06	**	mdm-miR403b	1.77072	3.94696e-34	**	mdm-miR395d	-1.5701	1.10886e-08	**
	mdm-miR395i	-1.26278	1.47228e-06	**	mdm-miR408b	-1.24731	0.0260622	*	mdm-miR395e	-1.5701	1.10886e-08	**
	mdm-miR398b	-2.01768	1.42944e-05	**	mdm-miR408c	-1.31442	0.0176087	*	mdm-miR395f	-1.5701	1.10886e-08	**
	mdm-miR398c	-2.01768	1.42944e-05	**	mdm-miR408d	-1.24731	0.0260622	*	mdm-miR395g	-1.5701	1.10886e-08	**
	mdm-miR399d	1.40378	0.0175672	*	mdm-miR477a	1.32871	0.0155084	*	mdm-miR395h	-1.5701	1.10886e-08	**
	mdm-miR408a	-1.37131	0.00606426	**	mdm-miR7124a	1.83307	0.000573005	**	mdm-miR395i	-1.5701	1.10886e-08	**
	mdm-miR482a-3p	-1.57809	1.385e-83	**	mdm-miR7124b	1.83307	0.000573005	**	mdm-miR398b	-1.04259	0.00778165	**
	mdm-miR7124a	-1.75464	0.00220915	**	mdm-miR7125	2.06795	3.16193e-45	**	mdm-miR398c	-1.04259	0.00778165	**
	mdm-miR7124b	-1.75464	0.00220915	**	mdm-miR7127a	2.24639	1.90152e-18	**	mdm-miR403a	1.45123	7.85068e-22	**
					mdm-miR7127b	2.24639	1.90152e-18	**	mdm-miR403b	1.45123	7.85068e-22	**
									mdm-miR408a	-1.39623	0.0051715	**
									mdm-miR408b	-1.53563	0.00642293	**
									mdm-miR408c	-1.53563	0.00642293	**
									mdm-miR408d	-1.53563	0.00642293	**
									mdm-miR482a-3p	-1.08081	2.19328e-47	**
									mdm-miR482b	-1.0472	1.64857e-53	**
									mdm-miR482c	-1.39535	2.32084e-135	**
									mdm-miR7125	2.00001	5.31978e-36	**
									mdm-miR7127a	1.76477	1.1974e-11	**
									mdm-miR7127b	1.76477	1.1974e-11	**

## Sheet: Normal-Treat
Treat1-Normal1	FOLD	P-VALUE	sig-lable	Treat2-Normal2	FOLD	P-VALUE	sig-lable	Treat3-Normal3	FOLD	P-VALUE	sig-lable	Treat1-Treat2	FOLD	P-VALUE	sig-lable
mdm-miR156b	-1.75389	6.06617e-09	**	mdm-miR156ab	1.31686	0.00399297	**	mdm-miR1511	1.1355	0	**	mdm-miR395a	-1.23108	2.36898e-06	**
mdm-miR156d	-1.75389	6.06617e-09	**	mdm-miR156ac	1.31686	0.00399297	**	mdm-miR156b	-1.00995	0.000493619	**	mdm-miR395b	-1.23108	2.36898e-06	**
mdm-miR156g	-1.75389	6.06617e-09	**	mdm-miR160a	1.44729	5.54188e-08	**	mdm-miR156d	-1.00995	0.000493619	**	mdm-miR395c	-1.23108	2.36898e-06	**
mdm-miR156i	-1.75389	6.06617e-09	**	mdm-miR160b	1.44729	5.54188e-08	**	mdm-miR156g	-1.00995	0.000493619	**	mdm-miR395d	-1.26278	1.47228e-06	**
mdm-miR156l	-1.75389	6.06617e-09	**	mdm-miR160c	1.43234	8.19889e-08	**	mdm-miR156i	-1.00995	0.000493619	**	mdm-miR395e	-1.23108	2.36898e-06	**
mdm-miR156m	-1.75389	6.06617e-09	**	mdm-miR160d	1.44729	5.54188e-08	**	mdm-miR156l	-1.00995	0.000493619	**	mdm-miR395f	-1.23108	2.36898e-06	**
mdm-miR156o	-1.75389	6.06617e-09	**	mdm-miR160e	1.43234	8.19889e-08	**	mdm-miR156m	-1.00995	0.000493619	**	mdm-miR395g	-1.26278	1.47228e-06	**
mdm-miR160a	1.79689	4.88123e-12	**	mdm-miR164b	2.0914	0	**	mdm-miR156o	-1.00995	0.000493619	**	mdm-miR395h	-1.26278	1.47228e-06	**
mdm-miR160b	1.79689	4.88123e-12	**	mdm-miR164c	2.0914	0	**	mdm-miR160a	1.59012	1.35509e-14	**	mdm-miR395i	-1.26278	1.47228e-06	**
mdm-miR160c	1.78334	7.9042e-12	**	mdm-miR164d	2.0914	0	**	mdm-miR160b	1.59012	1.35509e-14	**	mdm-miR398b	-2.01768	1.42944e-05	**
mdm-miR160d	1.79689	4.88123e-12	**	mdm-miR164e	2.09169	0	**	mdm-miR160c	1.5815	2.05416e-14	**	mdm-miR398c	-2.01768	1.42944e-05	**
mdm-miR160e	1.78334	7.9042e-12	**	mdm-miR164f	2.09169	0	**	mdm-miR160d	1.59012	1.35509e-14	**	mdm-miR399d	1.40378	0.0175672	*
mdm-miR164b	1.85547	0	**	mdm-miR167b	1.21784	3.11991e-08	**	mdm-miR160e	1.5815	2.05416e-14	**	mdm-miR408a	-1.37131	0.00606426	**
mdm-miR164c	1.85547	0	**	mdm-miR167c	1.15282	2.46016e-08	**	mdm-miR171i	1.47321	7.76175e-09	**	mdm-miR482a-3p	-1.57809	1.385e-83	**
mdm-miR164d	1.85547	0	**	mdm-miR167d	1.15282	2.46016e-08	**	mdm-miR393a	1.691	0	**	mdm-miR7124a	-1.75464	0.00220915	**
mdm-miR164e	1.85584	0	**	mdm-miR167e	1.21784	3.11991e-08	**	mdm-miR393b	1.691	0	**	mdm-miR7124b	-1.75464	0.00220915	**
mdm-miR164f	1.85584	0	**	mdm-miR167f	1.15282	2.46016e-08	**	mdm-miR393c	1.691	0	**	novel-m0007-5p	-8.69003	0.0279195	*
mdm-miR171f	-1.23483	1.28486e-06	**	mdm-miR167g	1.15282	2.46016e-08	**	mdm-miR393d	1.77365	2.73463e-45	**	novel-m0037-3p	-2.93521	0.000119031	**
mdm-miR171m	-1.08615	8.42479e-06	**	mdm-miR391	1.11041	0.011822	*	mdm-miR393e	1.77365	2.73463e-45	**	novel-m0072-5p	2.26777	0.0221237	*
mdm-miR171n	-1.08615	8.42479e-06	**	mdm-miR393a	1.21953	0	**	mdm-miR393f	1.77365	2.73463e-45	**	novel-m0094-3p	-8.69003	0.0279195	*
mdm-miR172i	8.69003	0.044919	*	mdm-miR393b	1.21953	0	**	mdm-miR395a	2.43279	2.22938e-06	**	novel-m0109-5p	-2.75466	0.00482613	**
mdm-miR172j	8.69003	0.044919	*	mdm-miR393c	1.21953	0	**	mdm-miR395b	2.43279	2.22938e-06	**	novel-m0110-5p	-2.75466	0.00482613	**
mdm-miR172k	8.69003	0.044919	*	mdm-miR395a	1.4534	0.000188203	**	mdm-miR395c	2.43279	2.22938e-06	**	novel-m0186-3p	1.62619	0.00821246	**
mdm-miR395a	1.41917	4.99032e-07	**	mdm-miR395b	1.4534	0.000188203	**	mdm-miR395d	2.43279	2.22938e-06	**	novel-m0188-3p	-1.2463	4.66249e-16	**
mdm-miR395b	1.41917	4.99032e-07	**	mdm-miR395c	1.4534	0.000188203	**	mdm-miR395e	2.43279	2.22938e-06	**
mdm-miR395c	1.41917	4.99032e-07	**	mdm-miR395d	1.42169	0.000280945	**	mdm-miR395f	2.43279	2.22938e-06	**
mdm-miR395d	1.41917	4.99032e-07	**	mdm-miR395e	1.4534	0.000188203	**	mdm-miR395g	2.43279	2.22938e-06	**
mdm-miR395e	1.41917	4.99032e-07	**	mdm-miR395f	1.4534	0.000188203	**	mdm-miR395h	2.43279	2.22938e-06	**
mdm-miR395f	1.41917	4.99032e-07	**	mdm-miR395g	1.42169	0.000280945	**	mdm-miR395i	2.43279	2.22938e-06	**
mdm-miR395g	1.41917	4.99032e-07	**	mdm-miR395h	1.42169	0.000280945	**	mdm-miR403a	1.07852	2.80637e-17	**
mdm-miR395h	1.41917	4.99032e-07	**	mdm-miR395i	1.42169	0.000280945	**	mdm-miR403b	1.07852	2.80637e-17	**
mdm-miR395i	1.41917	4.99032e-07	**	mdm-miR399a	2.40157	3.44533e-55	**	mdm-miR477b	1.16614	1.37668e-35	**
mdm-miR398b	1.2291	0.00403758	**	mdm-miR399b	2.40157	3.44533e-55	**	mdm-miR482a-3p	-1.09887	1.83948e-57	**
mdm-miR398c	1.2291	0.00403758	**	mdm-miR399c	2.40157	3.44533e-55	**	mdm-miR5225a	1.9346	1.198e-38	**
mdm-miR399a	1.82344	2.87539e-26	**	mdm-miR399d	1.33924	0.010228	*	mdm-miR5225b	1.9346	1.198e-38	**
mdm-miR399b	1.82344	2.87539e-26	**	mdm-miR399e	2.81671	1.99484e-30	**	mdm-miR535a	-1.1665	2.90069e-12	**
mdm-miR399c	1.82344	2.87539e-26	**	mdm-miR399f	2.81671	1.99484e-30	**	mdm-miR535d	-1.1917	0.00105355	**
mdm-miR399e	2.90717	4.53918e-19	**	mdm-miR399g	2.81671	1.99484e-30	**	mdm-miR7124a	1.18824	0.0112798	*
mdm-miR399f	2.90717	4.53918e-19	**	mdm-miR399h	2.81671	1.99484e-30	**	mdm-miR7124b	1.18824	0.0112798	*
mdm-miR399g	2.90717	4.53918e-19	**	mdm-miR399i	1.89178	0.00014581	**	mdm-miR7125	-1.79657	2.80432e-129	**
mdm-miR399h	2.90717	4.53918e-19	**	mdm-miR399j	1.78285	0.000211644	**	mdm-miR7127a	1.83804	7.11965e-15	**
mdm-miR399i	3.24362	3.24882e-06	**	mdm-miR477b	1.12619	9.2268e-30	**	mdm-miR7127b	1.83804	7.11965e-15	**
mdm-miR399j	2.88513	7.17821e-06	**	mdm-miR482b	1.23149	1.39814e-50	**	mdm-miR828a	-2.9055	1.20047e-33	**
mdm-miR403a	-1.00149	3.12294e-09	**	mdm-miR482c	1.56133	8.19725e-93	**	mdm-miR828b	-2.9055	1.20047e-33	**
mdm-miR403b	-1.00149	3.12294e-09	**	mdm-miR482d	-1.07174	0	**	novel-m0024-5p	1.60055	6.39141e-09	**
mdm-miR477b	1.74463	1.14185e-44	**	mdm-miR5225a	2.82854	3.56523e-61	**	novel-m0037-3p	1.69366	0.000146986	**
mdm-miR482c	1.33662	4.95067e-115	**	mdm-miR5225b	2.82854	3.56523e-61	**	novel-m0038-3p	8.55432	0.029308	*
mdm-miR482d	-1.36208	0	**	mdm-miR7121a	2.29135	0	**	novel-m0047-5p	1.42924	0.00349013	**
mdm-miR5225a	1.88103	6.79665e-20	**	mdm-miR7121b	2.29079	0	**	novel-m0116-5p	-2.96924	0.0234251	*
mdm-miR5225b	1.88103	6.79665e-20	**	mdm-miR7121c	2.29484	0	**	novel-m0130-3p	1.51611	0.0368919	*
mdm-miR7124a	1.69928	0.00461622	**	mdm-miR7121d	1.49596	1.41214e-49	**	novel-m0135-5p	2.83814	0.0361649	*
mdm-miR7124b	1.69928	0.00461622	**	mdm-miR7121e	1.49596	1.41214e-49	**	novel-m0136-5p	1.32347	3.49339e-10	**
mdm-miR7125	-3.1588	2.02897e-122	**	mdm-miR7121f	1.48696	1.16226e-48	**	novel-m0138-5p	-2.7766	0.042151	*
mdm-miR828a	-2.60379	1.40138e-11	**	mdm-miR7121g	1.50353	9.001e-53	**	novel-m0165-5p	-8.78666	0.0168261	*
mdm-miR828b	-2.60379	1.40138e-11	**	mdm-miR7121h	1.49596	1.41214e-49	**	novel-m0178-3p	-4.13917	4.85012e-05	**
novel-m0010-3p	-1.0563	0.0384409	*	mdm-miR7125	-3.86378	6.5899e-292	**	novel-m0180-3p	-1.15913	8.73806e-05	**
novel-m0033-3p	-1.32431	2.23551e-05	**	mdm-miR828a	-2.08223	5.05755e-08	**
novel-m0037-3p	1.27216	0.0353754	*	mdm-miR828b	-2.08223	5.05755e-08	**
novel-m0041-3p	-8.82725	0.0453231	*	mdm-miR858	2.07635	0	**
novel-m0048-3p	-9.50534	0.00682283	**	novel-m0024-5p	-1.24572	0.0183449	*
novel-m0060-3p	8.69003	0.044919	*	novel-m0037-3p	-1.98269	0.0226397	*
novel-m0088-5p	-1.45797	4.56371e-11	**	novel-m0068-5p	-2.30462	0.00479279	**
novel-m0094-3p	8.69003	0.044919	*	novel-m0080-3p	-9.82497	0.000263876	**
novel-m0097-5p	-2.03767	0.0160841	*	novel-m0081-5p	1.50274	0.0388	*
novel-m0116-5p	2.50662	0.0120541	*	novel-m0088-5p	-1.33818	6.1727e-17	**
novel-m0178-3p	-3.62268	0.00124011	**	novel-m0092-3p	2.82476	0.0374058	*
novel-m0180-3p	1.69928	9.59807e-09	**	novel-m0107-3p	-9.82497	0.000263876	**
novel-m0181-5p	3.3547	0.0063756	**	novel-m0109-5p	-2.88962	0.00142874	**
novel-m0186-3p	-1.98523	0.000768526	**	novel-m0110-5p	-2.88962	0.00142874	**
novel-m0190-5p	1.05918	0.0377883	*	novel-m0178-3p	-10.488	2.14965e-06	**
				novel-m0188-3p	-1.18147	2.94764e-16	**
