# Supplementary material for: Identification of MicroRNAs and Their Targets Associated with Fruit-Bagging and Subsequent Sunlight Re-exposure in the “Granny Smith” Apple Exocarp Using High-Throughput Sequencing
Source: Front Plant Sci. 2016 Feb 1;7:27. doi: 10.3389/fpls.2016.00027 (PMC4734179; doi:10.3389/fpls.2016.00027)
Supplement: Table S4 — List of novel miRNAs. [file Table4.XLS]

## Sheet: Sheet1
novel miRNA	length（nt)	sequnce(5'-3')
novel-m0088-3p	22	TCACCATTGCATCTCATGTTCC
novel-m0139-5p	21	GCCCGTCTAGCTCAGTTGGTA
novel-m0141-3p	23	GCACCAGTGGTCTAGTGGTAGAA
novel-m0025-5p	21	TCGATGATCGTGCTATAGGCA
novel-m0013-3p	21	TGATTCACGAATCCTCGAGAT
novel-m0188-3p	23	GTTATTCTATTCCACCTCTTAGA
novel-m0088-5p	21	AACTGAGATGCCAAGGTGATA
novel-m0168-3p	21	ATTTTGTTTTAGGATCAATTT
novel-m0136-5p	21	TTAACTTGGCTATTGTAGAAC
novel-m0180-3p	23	TTTTTGAATGAAAGGCTCATGTG
novel-m0132-3p	23	ATTACAACGGTTACACGGCCAAA
novel-m0148-5p	21	GGCAGAGACTTGAGCTTAGGC
novel-m0033-3p	22	AGTTACTGATTCATGATCTGGC
novel-m0024-5p	22	TCATTTGGCATCTCTTTTTCGT
novel-m0132-5p	21	TGGGTGTAACCGTCGTAATGT
novel-m0190-5p	23	ACGGGACGGGACGGGACGGGACA
novel-m0010-3p	21	TGGTATCGTTTCTGTAGGTTT
novel-m0069-5p	23	AAAACTTTAAAAGATGTCAAAGT
novel-m0071-5p	23	AAAACTTTAAAAGATGTCAAAGT
novel-m0186-3p	21	CAGATAGGGGGAAGAAGAGGA
novel-m0169-5p	21	CGCCCTCAACGCCCAATCGGA
novel-m0070-5p	21	GTTTGTGTGGGTGGTGGAGGG
novel-m0037-3p	21	TCCTATATAATGTTATTAGCT
novel-m0047-5p	21	ATTGAAGGAAAAGGGAATTTT
novel-m0097-5p	21	ATGTGCACCAGAGAAGTTGAA
novel-m0081-5p	21	TAACCTTATTTGATTTCACGA
novel-m0059-5p	21	ATTTGTGAATTTTGTCTGTTT
novel-m0130-3p	21	TTACTTTGTCATTTCCTTACT
novel-m0072-5p	22	TTGGCTGTAGGGAGAAATGGTC
novel-m0178-3p	21	AGTGAACAATAATTGAATAAT
novel-m0028-5p	21	TAGCCAACGATCACTTATGGA
novel-m0109-5p	21	ATGATGTGAGATGAAATAAGG
novel-m0110-5p	21	ATGATGTGAGATGAAATAAGG
novel-m0137-3p	23	ATACAGATCTTGAAATTTAAACT
novel-m0182-3p	21	CTCCTTGATTGCACATGAAAT
novel-m0068-5p	21	TAGCTTCACCATGTTTGATTT
novel-m0055-5p	21	AGAGAATAAGCAGCTTGTGAA
novel-m0073-3p	22	TCATGATGGGACTTATGATAAT
novel-m0116-5p	23	ACGGGACGGAACGGGACGGGACA
novel-m0181-5p	22	AGAGCGAGAGAGAGGGAGAGGG
novel-m0126-3p	21	CGGGTAATGTAGGTTCGGGGC
novel-m0081-3p	21	ATGAAATCAAATAAGGTTAAG
novel-m0157-5p	21	TTGGCTCTAGTGGTACTTCCC
novel-m0051-5p	23	ATGAGTATAAACGGTTATGGGTA
novel-m0162-3p	21	TTCGAAAGCTGGTACTGGAGA
novel-m0037-5p	21	CTAATGACATTATAGACGACA
novel-m0074-5p	21	CCCCATGGTCCAAGGAAATTG
novel-m0151-3p	23	ACGATATACGATGAACGATCACA
novel-m0026-5p	23	CCCCCAATGCAGATTAACCAGGC
novel-m0086-3p	21	TTAAGATCAAACATTGGGTGA
novel-m0171-3p	21	AAAGATTAAATAGTAGGATAC
novel-m0061-5p	21	ATCTCGGGCTGACGTTGCATC
novel-m0107-3p	23	TTATTCAGATGTATAACTTAAAT
novel-m0004-5p	23	ATGAGTATAAACGGTTATGGGTA
novel-m0090-5p	23	TGAGACATCAGTTGAACACCAAA
novel-m0080-3p	23	TTATTCAGATGTATAACTTAAAT
novel-m0164-3p	21	TGAGAATGTGGAATTGAATTC
novel-m0077-5p	23	GAGAGCGGATTGGAGAAGAGACA
novel-m0176-5p	21	ACTATAGGATACTTCATCAGA
novel-m0067-5p	22	CAGCTGCACATGCTATCCCACT
novel-m0075-3p	21	AATCAAACATGGTGAAGCTAT
novel-m0152-5p	22	CAGCTGCACATGCTATCCCACT
novel-m0016-5p	21	TTCAAGGTTTCCTGGAGCTTC
novel-m0076-3p	21	TTGGGATACTGCCATAGTGAC
novel-m0189-5p	21	ATAGTTAAGGCAACACTCTCA
novel-m0124-5p	21	TAGGAAACAATGTTAGGCTTG
novel-m0183-5p	21	ATAGTTAAGGCAACACTCTCA
novel-m0048-3p	21	TTTATACACCTTATTTTGCTT
novel-m0138-5p	22	AAAGTGAGACTCTTTATGGACT
novel-m0065-3p	21	ATCTTTATGTGATTGATCGAG
novel-m0167-3p	21	AACTAGAGTTAGGTGAAAGGA
novel-m0102-5p	21	ACAAGGCTTTCAAGTGTGTCT
novel-m0021-3p	21	CATAGATCAGATATGGGAAGA
novel-m0153-5p	21	TAGCTTATAGGTCGTATCTAC
novel-m0019-3p	21	AAGAAGTCAGGATGGCCGAGT
novel-m0029-5p	22	CAGCTGCACATGCTATCCCACT
novel-m0125-5p	21	ATTCATGTATCATAGATCGGT
novel-m0056-5p	21	TGGTGTGTTGGTATGTCAGGT
novel-m0118-3p	20	ATGGGCTTGGATCTTTGGGC
novel-m0165-5p	22	TGGGTGTTGGAGCCAAGGAAGT
novel-m0173-5p	21	GGAAGACATGTTTGCTTGGGA
novel-m0163-5p	21	TGTGGATAGCACTACCCTGGA
novel-m0109-3p	21	TTATTTCATATTACTTTATGA
novel-m0182-5p	21	TTTATGTGCAATCAAGGAAGA
novel-m0108-5p	22	TCGACAAAGAAAAATGAGTGCC
novel-m0185-3p	23	ATGAGTAATCTTCAACTTGGACA
novel-m0043-5p	21	GCTCATTGTCATGCACTTGGA
novel-m0110-3p	21	TTATTTCATATTACTTTATGA
novel-m0058-3p	23	AAATCAAAACAACCTTTAGGACT
novel-m0092-3p	21	ATGATGAACGGATGTGATTGG
novel-m0093-3p	23	TTCTTGTAGAAAGCACTTCAAGT
novel-m0078-5p	23	ACATAATGAAAACATAGGGAACA
novel-m0136-3p	21	TCTACAATAATCAAGTTAACG
novel-m0022-3p	21	CGATGAACGGACGTGATTGGA
novel-m0032-5p	23	TTTGAGTAGCCAAGTATTGTTCA
novel-m0105-3p	21	AAGTTAGATGATGTAAGTAAT
novel-m0035-3p	21	TGTACGATAAATGGATAGGAT
novel-m0156-5p	22	CGAAATATTGAAGGCACGAGGG
novel-m0145-3p	21	AGCCTTCCGGTATATTGCGAA
novel-m0082-3p	22	TGAGGAGAGAGAGGGAGAGAGA
novel-m0174-5p	21	TTTTCAGTTTTCCACAGAGCT
novel-m0001-3p	22	AGGGAATGACTTAGGTTAGTGC
novel-m0180-5p	23	CATGGGTCTTTCATTCAAAAATA
novel-m0134-3p	23	ATGTTAGGAATGTCGGTACTACA
novel-m0166-5p	22	GAGGGACTCGACCGCAGATGGC
novel-m0120-5p	23	AATGAAGATTAAGAAATTGAACA
novel-m0045-3p	21	TTATTAGTCTGAGATGTCACA
novel-m0135-5p	23	TATTTTCTATTATTGCTCCAACA
novel-m0121-3p	21	CAATGTTGTGGGTTCGAAGGC
novel-m0129-3p	21	CGTGTCATTTCACTTAACTCT
novel-m0114-3p	21	AGTGGGTGGAGTCGAAGAGGG
novel-m0099-5p	23	CTTCGGTATTAGTTAGAGTAGGG
novel-m0146-5p	22	TCGAGAATCAACTCATAATGAG
novel-m0133-5p	21	ATTGGACAAGAAGTTAGATGA
novel-m0096-5p	22	AACTTAGTTCGTCCTGGAGTTT
novel-m0097-3p	22	CAACTTCTACAGGTACGCATCT
novel-m0142-3p	21	TTTGTATTGCTCATATGGTGC
novel-m0084-3p	21	GGAAGAAGATGAAGATGGGGA
novel-m0128-5p	23	CTTTTAACCGTTAGATTATTGGT
novel-m0009-5p	21	TTGTTGCTTTGCTGCTTAAGA
novel-m0018-5p	21	TTGTTGCTTTGCTGCTTAAGA
novel-m0087-3p	22	AAATGACCTTAGTTTTAATTGA
novel-m0002-5p	23	GAGTTATGCAAATCTCAAGGACA
novel-m0101-5p	21	TTGGTCACTGTGTTTTCAATT
novel-m0005-3p	23	CGATGAACGGATGTGATTGAAAA
novel-m0024-3p	22	GAAAAAAGGATGCCAAAATGCT
novel-m0052-5p	23	TATCAAGGGTTGAGATTAAAACA
novel-m0003-5p	22	CGAACCTAAAGAGCTTAATGGC
novel-m0079-5p	21	AAAGGCTTAAAATATTTGACA
novel-m0050-5p	23	CTGTTATGTGCTGATGTGGCACA
novel-m0172-5p	22	CGAACCTAAAGAGCTTAATGGC
novel-m0011-5p	22	CGAACCTAAAGAGCTTAATGGC
novel-m0034-5p	21	AGATGAGTTTAAATTTTGAGA
novel-m0155-3p	21	ACGGAATTGGGGAGGGTGGGG
novel-m0150-3p	23	ATGGATGTGGCACTGTTTTGACA
novel-m0054-5p	23	AGCCTTTTGGCCGATGTGGGACA
novel-m0161-3p	21	ATGAATCCTTGGTCACTAGGT
novel-m0060-3p	22	GAACCAGAGCAGTTGAATCGGC
novel-m0040-5p	22	AAAGTGAGACTCTTTATAGACT
novel-m0179-3p	21	ACGGAATTGGGGAGGGTGGGG
novel-m0100-3p	21	AAAATGGAAGGATGAGATCTT
novel-m0184-5p	22	TCGAGAATCAACTCATAATGAG
novel-m0170-3p	22	TGTTTGGGCGGCTGAACACCAT
novel-m0158-3p	21	TCCATCCTTGATTCGCTAGCA
novel-m0160-3p	21	AACCCATTTTCTTAATCTTGG
novel-m0041-3p	21	TTTATACACCTTATTTTGCTT
novel-m0031-5p	21	TTATTACACACATAATTAAGC
novel-m0038-3p	21	TTGTTTGATGTATATGAATGA
novel-m0177-3p	20	ATATCATGTGCATGTCGTGT
novel-m0127-3p	20	AGATGTGATTGGAGAATCCT
novel-m0187-3p	22	AGGCGATGAAGAAGAAAACATT
novel-m0049-5p	22	GGAAGACTTTGGGTTGCTTGGG
novel-m0123-5p	23	TTGGATGAGTTTAAATTTTAAGA
novel-m0014-5p	22	TGTTTCTAGAGAGAGAAAGAGA
novel-m0144-3p	21	AATTATAGGACTTATGTTGTT
novel-m0008-5p	21	AGATGGACTGACTGAAAGTGT
novel-m0115-3p	21	CGATGAACGGATATGATTACA
novel-m0030-5p	23	ATGAAATCTTAAGCGTTCAAACA
novel-m0007-5p	21	CGAAATTACTGTGAGAGTATT
novel-m0044-3p	21	GTTTTCGTCGTCTGGTGAGGA
novel-m0053-3p	21	TCTTACTTCAACATACCTTGA
novel-m0063-5p	23	CGAATCAAATGGATTGTGTTAGA
novel-m0095-5p	21	TCTGCAGTCTAGAGTGCCGGC
novel-m0064-3p	23	CGAATCAAATGGATTGTGTTAGA
novel-m0046-3p	23	ATTTGTGGCACGAGAACGTATCA
novel-m0006-3p	23	ATTTGTGGCACGAGAACGTATCA
novel-m0057-3p	22	GGCAGTTGTCCTTCGGCTAATC
novel-m0119-3p	21	TTCTTGGACCATGGTGTTTAG
novel-m0104-5p	23	CACTTTAAGTGCTTCCTGCAAGA
novel-m0103-3p	23	ATTTGTGGCACGAGAACGTATCA
novel-m0106-3p	23	AGTTGGTTCCAACGGGTTTGGTA
novel-m0091-5p	21	AAGGACCATTTCTATCGATTT
novel-m0089-3p	21	GCTGTTCTTCGATCCATTCTG
novel-m0017-3p	21	ATGTGATCAGTAAATGTGGTA
novel-m0147-3p	20	TGAGGCGTTGCATAGCTTGG
novel-m0149-5p	21	ATGCACAAACAGAACTGGTTA
novel-m0015-3p	23	CAATGTGATGATAATCTGATTGA
novel-m0140-3p	22	AGTCTAAGGCACTGGGCTCGGC
novel-m0010-5p	21	ACCTACAGAAACACTACCACA
novel-m0112-3p	21	GCCTGTTAACAAAATCATCGG
novel-m0027-5p	23	AAGTGATTGGAGGTGAAACGGGA
novel-m0111-3p	22	CCCTAGATTCGAAGTTGTGGGG
novel-m0122-3p	22	TGACTGGCTCTTATCTTTCATG
novel-m0113-5p	22	GAAGGGAATGTTGAGAGTGGGA
novel-m0175-3p	20	GGTAATAGAAGGAGAGAGAA
novel-m0117-5p	21	AGGCGGCGCCTAGGCGCTGGA
novel-m0039-3p	21	CAGCCAGCTTCATGCAGAGGA
novel-m0062-3p	21	CTGGCCACTCTATCCTGCAGC
novel-m0023-5p	21	ATGAAGATCGGCAATTGGGGA
novel-m0083-3p	22	TTTCATAGAGGCTACTGTTGCC
novel-m0042-3p	21	GGAAGAAGATGAAGATGGGGA
novel-m0036-5p	21	CATTTTCTTTTTCTTTTCCTT
novel-m0085-3p	22	AAGTGGATGAAATTTCATCGAA
novel-m0094-5p	23	CAGTTTCAATGGGGCATCATAGT
novel-m0098-5p	20	AAGGACTAAGATCCTCTCCT
novel-m0143-5p	21	TTTCCGAACAGTATGAGGGTT
novel-m0066-3p	21	TTTGCCCTCCGAATAACCAGA
novel-m0131-5p	21	GGTTTTTTTTTGGGGGGGGGG
novel-m0159-5p	21	CTTCTTCACCACGAACAAGCA
novel-m0020-3p	21	TTTTCTTTTTCTATGTTTGTA
novel-m0154-5p	21	CGACGATTGCTCGAGTGCTTG
novel-m0012-3p	21	ATCGGTATCGTTAGAGTGGGG
novel-m0094-3p	24	TCTGGTGGATCGTTGGAAATTGAA
novel-m0031-3p	21	TTAATTATGTGTGTAATAATT
novel-m0170-5p	20	GGTGATAGCGCCCGAGAAGC
novel-m0041-5p	21	GCAAAATAAGGTGTATAAACA
novel-m0145-5p	21	TGCAACATACTGGAAGACTCA
novel-m0013-5p	21	CCCGGAGATGCGTGAATCGTA
novel-m0062-5p	22	TGCGGGATGTGAGTGGCCGGGC
novel-m0112-5p	21	GATGATTTTATTAACAGGCTG
novel-m0142-5p	21	ACCATATTAGCATTACAAAGG
novel-m0071-3p	23	TTTGACATCTTCTTTAAAGATGC
novel-m0016-3p	21	AGCTCCACGAAACCTTGAATG
novel-m0086-5p	21	ACCCACCGTTTGATCTTATTC
novel-m0159-3p	24	CTTGTTCCTGGTGAAGAAAAAGAC
novel-m0189-3p	21	AGAGTGTTGCCTTAACTATAG
novel-m0183-3p	21	AGAGTGTTGCCTTAACTATAG
novel-m0177-5p	20	ATCATGTGCATGTGGTGTGC
novel-m0089-5p	21	GAATGGATCGAAGAACTACTT
novel-m0186-5p	23	TTTTTTTTTTTCTTTTTTCTGGG
